# Supplementary material for: Insecticide resistance levels, spatial distribution, and kdr mutations in the dengue vector Aedes albopictus of Hong Kong
Source: PLoS Negl Trop Dis. 2025 Dec 22;19(12):e0013792. doi: 10.1371/journal.pntd.0013792 (PMC12721537; doi:10.1371/journal.pntd.0013792)
Supplement: S1 Table — (XLSX) [file pntd.0013792.s001.xlsx]

## Sheet: S1 Table
Population	Location_ID	Latitude	Longitude
Lion Rock	1	22.38	114.195
Lion Rock	2	22.3676	114.175
Lion Rock	3	22.3615	114.171
Lion Rock	4	22.3646	114.172
Lion Rock	5	22.3438	114.189
Lion Rock	6	22.3501	114.195
Lion Rock	7	22.3555	114.199
Lion Rock	8	22.3347	114.217
Lion Rock	9	22.3358	114.212
Lion Rock	10	22.3317	114.194
Lion Rock	11	22.3365	114.189
Lion Rock	12	22.3485	114.205
Lion Rock	13	22.3489	114.199
Lion Rock	14	22.3641	114.182
Lion Rock	15	22.385	114.207
Hong Kong Island	1	22.2824	114.23
Hong Kong Island	2	22.2644	114.246
Hong Kong Island	3	22.2609	114.247
Hong Kong Island	4	22.2785	114.221
Hong Kong Island	5	22.2815	114.218
Hong Kong Island	6	22.2402	114.221
Hong Kong Island	7	22.2852	114.219
Hong Kong Island	8	22.2807	114.213
Hong Kong Island	9	22.2892	114.2
Hong Kong Island	10	22.2858	114.195
Hong Kong Island	11	22.2749	114.176
Hong Kong Island	12	22.2497	114.159
Hong Kong Island	13	22.2561	114.135
Hong Kong Island	14	22.2651	114.136
Hong Kong Island	15	22.2849	114.132
Lamma Island	1	22.2271	114.111
Lamma Island	2	22.2279	114.11
Lamma Island	3	22.2281	114.111
Lamma Island	4	22.2266	114.113
Lamma Island	5	22.225	114.112
Lamma Island	6	22.2249	114.113
Lamma Island	7	22.2246	114.113
Lamma Island	8	22.2213	114.117
Lamma Island	9	22.219	114.119
Lamma Island	10	22.2186	114.12
Lamma Island	11	22.2285	114.11
Lamma Island	12	22.2265	114.113
Lamma Island	13	22.2248	114.114
Lamma Island	14	22.2211	114.115
Lamma Island	15	22.2046	114.125
Lamma Island	16	22.2044	114.125
Lamma Island	17	22.2056	114.127
Lamma Island	18	22.2043	114.127
Lamma Island	19	22.2021	114.13
Lamma Island	20	22.2029	114.131
Lamma Island	21	22.2058	114.132
Lamma Island	22	22.2063	114.132
Lamma Island	23	22.2069	114.133
North Area	1	22.525	114.19
North Area	2	22.5351	114.208
North Area	3	22.5435	114.217
North Area	4	22.493	114.143
North Area	5	22.5012	114.141
North Area	6	22.5064	114.134
North Area	7	22.5034	114.131
North Area	8	22.5064	114.127
North Area	9	22.5025	114.124
North Area	10	22.4993	114.099
North Area	11	22.4791	114.112
North Area	12	22.495	114.13
North Area	13	22.4907	114.133
North Area	14	22.4926	114.136
North Area	15	22.4847	114.143
West Area	1	22.3693	114.015
West Area	2	22.3871	113.978
West Area	3	22.3862	113.974
West Area	4	22.4011	113.966
West Area	5	22.4084	113.964
West Area	6	22.4113	113.982
West Area	7	22.4326	113.998
West Area	8	22.4502	114.001
West Area	9	22.4525	113.995
West Area	10	22.446	113.957
West Area	11	22.4198	113.926
West Area	12	22.3902	113.92
West Area	13	22.3709	113.931
West Area	14	22.3783	113.965
West Area	15	22.3747	113.962
