# Supplementary material for: Insecticide resistance levels, spatial distribution, and kdr mutations in the dengue vector Aedes albopictus of Hong Kong
Source: PLoS Negl Trop Dis. 2025 Dec 22;19(12):e0013792. doi: 10.1371/journal.pntd.0013792 (PMC12721537; doi:10.1371/journal.pntd.0013792)
Supplement: S2 Table — (XLSX) [file pntd.0013792.s002.xlsx]

## Sheet: S2 Table
No.	Primer Name	Primer Sequence 5ʹ–3ʹ		Thermocycling Conditions	VGSC Domains	Targeted kdr mutations	Sanger amplicon Size (bp)
		PCR	Sequencing
1	Aa_vgsc_ITM6_F	ACTAACCAAAACTCCCACTAC		98°C/30 sec → 35x [98°C/10sec → 54.5°C/30sec → 72°C/30sec] → 72°C/300sec → 4°C	DI-Tm6	V410L	~160
	Aa_vgsc_ITM6_R	GAAAAACAAAGAGATTTAAGAGAG
	Aa_vgsc_ITM6_Seq_F		TCTTCGTGGTGTGCAAAACAG
2	Aa_vgsc_IITM6_F	CAGACAATGTGGATCGCTTC		98°C/30 sec → 35x [98°C/10sec → 58.5°C/20sec → 72°C/20sec] → 72°C/120sec → 4°C	DII-Tm6	L982W, S989P, S1000Y, A1007G, I1011G, V1016G	~310
	Aa_vgsc_IITM6_R	GATATCCGGTTGAACGCCTC
	Aa_vgsc_IITM6_ Seq_F		CGGACAAGGACCTGCCAC
3	Aa_vgsc_IIITM6_F1	TGCGTCGACAAGAACAAGAC		98°C/30 sec → 35x [98°C/10sec → 59.4°C/20sec → 72°C/20sec] → 72°C/120sec → 4°C	DIII-Tm6	T1520I, I1532T, F1534C/S/L,	~440
	Aa_vgsc_IIITM6_R	CCTAGGCCGAGGGATAGC
	Aa_vgsc_IIITM6_ Seq_R		TTCAGCGGCTTCTTCGAGC
4	Aa_vgsc_IVTM6_F	TCGAGAAGTACTTCGTGTCG		98°C/30 sec → 35x [98°C/10sec → 59.5/59.4°C/20sec → 72°C/20sec] → 72°C/120sec → 4°C	DIV-Tm6	D1763Y	~450
	Aa_vgsc_IVTM6_R	CAGCGATGTACATGTTGATAAC
	Aa_vgsc_IVTM6_ Seq_F		CCACGTTGCTCCGAGTCG
