# Supplementary material for: Insecticide resistance levels, spatial distribution, and kdr mutations in the dengue vector Aedes albopictus of Hong Kong
Source: PLoS Negl Trop Dis. 2025 Dec 22;19(12):e0013792. doi: 10.1371/journal.pntd.0013792 (PMC12721537; doi:10.1371/journal.pntd.0013792)
Supplement: S3 Table — (XLSX) [file pntd.0013792.s003.xlsx]

## Sheet: S4 Table
Population	Insecticide	Concentration	TestID	Mortality/IE
ATMNJ 95	Temephos	0.001	1	0
ATMNJ 95	Temephos	0.003	1	0.247312
ATMNJ 95	Temephos	0.005	1	0.686869
ATMNJ 95	Temephos	0.007	1	0.98
ATMNJ 95	Temephos	0.009	1	0.97
ATMNJ 95	Temephos	0.001	2	0.0306122
ATMNJ 95	Temephos	0.003	2	0.23
ATMNJ 95	Temephos	0.005	2	0.55102
ATMNJ 95	Temephos	0.007	2	0.858586
ATMNJ 95	Temephos	0.009	2	0.98
ATMNJ 95	Temephos	0.001	3	0.0888889
ATMNJ 95	Temephos	0.003	3	0.36
ATMNJ 95	Temephos	0.005	3	0.71
ATMNJ 95	Temephos	0.007	3	0.98
ATMNJ 95	Temephos	0.009	3	0.96
ATMNJ 95	Bti	0.06	1	0
ATMNJ 95	Bti	0.08	1	0.0729167
ATMNJ 95	Bti	0.1	1	0.076087
ATMNJ 95	Bti	0.12	1	0.0795455
ATMNJ 95	Bti	0.14	1	0.123596
ATMNJ 95	Bti	0.16	1	0.684783
ATMNJ 95	Bti	0.06	2	0.09
ATMNJ 95	Bti	0.08	2	0.19
ATMNJ 95	Bti	0.1	2	0.24
ATMNJ 95	Bti	0.12	2	0.32
ATMNJ 95	Bti	0.14	2	0.69
ATMNJ 95	Bti	0.16	2	0.67
ATMNJ 95	Bti	0.06	3	0.41
ATMNJ 95	Bti	0.08	3	0.51
ATMNJ 95	Bti	0.1	3	0.65
ATMNJ 95	Bti	0.12	3	0.8
ATMNJ 95	Bti	0.14	3	0.78
ATMNJ 95	Bti	0.16	3	0.98
ATMNJ 95	Bti	0.06	4	0.05
ATMNJ 95	Bti	0.08	4	0.09
ATMNJ 95	Bti	0.1	4	0.17
ATMNJ 95	Bti	0.12	4	0.18
ATMNJ 95	Bti	0.14	4	0.22
ATMNJ 95	Bti	0.16	4	0.6
ATMNJ 95	Spinosad	0.01	1	0.040404
ATMNJ 95	Spinosad	0.03	1	0.1
ATMNJ 95	Spinosad	0.05	1	0.11
ATMNJ 95	Spinosad	0.07	1	0.85
ATMNJ 95	Spinosad	0.09	1	0.89899
ATMNJ 95	Spinosad	0.11	1	0.92
ATMNJ 95	Spinosad	0.03	2	0.05
ATMNJ 95	Spinosad	0.05	2	0.06
ATMNJ 95	Spinosad	0.06	2	0.06
ATMNJ 95	Spinosad	0.07	2	0.85
ATMNJ 95	Spinosad	0.09	2	0.74
ATMNJ 95	Spinosad	0.11	2	0.91
ATMNJ 95	Spinosad	0.03	3	0
ATMNJ 95	Spinosad	0.05	3	0.2
ATMNJ 95	Spinosad	0.06	3	0.329545
ATMNJ 95	Spinosad	0.07	3	0.691489
ATMNJ 95	Spinosad	0.09	3	0.787234
ATMNJ 95	Spinosad	0.11	3	0.868687
Hong Kong Island	Temephos	0.001	1	0.01
Hong Kong Island	Temephos	0.003	1	0.010101
Hong Kong Island	Temephos	0.005	1	0
Hong Kong Island	Temephos	0.007	1	0.0606061
Hong Kong Island	Temephos	0.009	1	0.06
Hong Kong Island	Temephos	0.01	2	0.494949
Hong Kong Island	Temephos	0.012	2	0.57732
Hong Kong Island	Temephos	0.014	2	0.48
Hong Kong Island	Temephos	0.016	2	0.67
Hong Kong Island	Temephos	0.018	2	0.686869
Hong Kong Island	Temephos	0.2	2	0.8
Hong Kong Island	Temephos	0.007	3	0.12
Hong Kong Island	Temephos	0.009	3	0.355556
Hong Kong Island	Temephos	0.01	3	0.462366
Hong Kong Island	Temephos	0.012	3	0.457447
Hong Kong Island	Temephos	0.014	3	0.473684
Hong Kong Island	Temephos	0.016	3	0.561224
Hong Kong Island	Temephos	0.007	4	0.197917
Hong Kong Island	Temephos	0.009	4	0.255319
Hong Kong Island	Temephos	0.01	4	0.381443
Hong Kong Island	Temephos	0.012	4	0.526882
Hong Kong Island	Temephos	0.014	4	0.447917
Hong Kong Island	Temephos	0.016	4	0.67
Hong Kong Island	Bti	0.04	1	0.0215054
Hong Kong Island	Bti	0.06	1	0.0549451
Hong Kong Island	Bti	0.08	1	0.0842105
Hong Kong Island	Bti	0.1	1	0.14433
Hong Kong Island	Bti	0.12	1	0.0860215
Hong Kong Island	Bti	0.14	1	0.247423
Hong Kong Island	Bti	0.1	2	0.13
Hong Kong Island	Bti	0.12	2	0.16
Hong Kong Island	Bti	0.14	2	0.22
Hong Kong Island	Bti	0.16	2	0.3
Hong Kong Island	Bti	0.18	2	0.44
Hong Kong Island	Bti	0.2	2	0.61
Hong Kong Island	Bti	0.1	3	0.265306
Hong Kong Island	Bti	0.12	3	0.383838
Hong Kong Island	Bti	0.14	3	0.48
Hong Kong Island	Bti	0.16	3	0.61
Hong Kong Island	Bti	0.18	3	0.575758
Hong Kong Island	Bti	0.2	3	0.74
Hong Kong Island	Bti	0.1	4	0.08
Hong Kong Island	Bti	0.12	4	0.24
Hong Kong Island	Bti	0.14	4	0.56
Hong Kong Island	Bti	0.16	4	0.6
Hong Kong Island	Bti	0.18	4	0.6
Hong Kong Island	Bti	0.2	4	0.58
Hong Kong Island	Spinosad	0.07	1	0.28125
Hong Kong Island	Spinosad	0.08	1	0.17
Hong Kong Island	Spinosad	0.09	1	0.25
Hong Kong Island	Spinosad	0.1	1	0.2
Hong Kong Island	Spinosad	0.11	1	0.59
Hong Kong Island	Spinosad	0.13	1	0.989899
Hong Kong Island	Spinosad	0.09	2	0.816327
Hong Kong Island	Spinosad	0.1	2	0.795918
Hong Kong Island	Spinosad	0.11	2	0.747475
Hong Kong Island	Spinosad	0.12	2	0.969072
Hong Kong Island	Spinosad	0.13	2	0.95
Hong Kong Island	Spinosad	0.14	2	0.98
Hong Kong Island	Spinosad	0.07	3	0.463918
Hong Kong Island	Spinosad	0.08	3	0.08
Hong Kong Island	Spinosad	0.09	3	0.18
Hong Kong Island	Spinosad	0.1	3	0.34
Hong Kong Island	Spinosad	0.11	3	0.36
Hong Kong Island	Spinosad	0.13	3	0.64
Hong Kong Island	Spinosad	0.08	4	0.49
Hong Kong Island	Spinosad	0.09	4	0.67
Hong Kong Island	Spinosad	0.1	4	0.88
Hong Kong Island	Spinosad	0.11	4	0.86
Hong Kong Island	Spinosad	0.13	4	0.98
Hong Kong Island	Spinosad	0.15	4	0.95
Lamma Island	Temephos	0.001	1	0
Lamma Island	Temephos	0.003	1	0.01
Lamma Island	Temephos	0.005	1	0
Lamma Island	Temephos	0.007	1	0.05
Lamma Island	Temephos	0.009	1	0.12
Lamma Island	Temephos	0.01	2	0.768421
Lamma Island	Temephos	0.012	2	0.698925
Lamma Island	Temephos	0.014	2	0.826531
Lamma Island	Temephos	0.016	2	0.96
Lamma Island	Temephos	0.018	2	0.98
Lamma Island	Temephos	0.02	2	0.97
Lamma Island	Temephos	0.007	3	0.407895
Lamma Island	Temephos	0.009	3	0.888889
Lamma Island	Temephos	0.01	3	0.84
Lamma Island	Temephos	0.012	3	0.869565
Lamma Island	Temephos	0.014	3	0.895833
Lamma Island	Temephos	0.016	3	0.917526
Lamma Island	Temephos	0.007	4	0.540816
Lamma Island	Temephos	0.009	4	0.8
Lamma Island	Temephos	0.01	4	0.83
Lamma Island	Temephos	0.012	4	0.97
Lamma Island	Temephos	0.014	4	0.96
Lamma Island	Temephos	0.016	4	0.93
Lamma Island	Bti	0.1	1	0.184783
Lamma Island	Bti	0.12	1	0.263158
Lamma Island	Bti	0.14	1	0.333333
Lamma Island	Bti	0.16	1	0.484536
Lamma Island	Bti	0.18	1	0.54
Lamma Island	Bti	0.2	1	0.52
Lamma Island	Bti	0.1	2	0.55
Lamma Island	Bti	0.12	2	0.82
Lamma Island	Bti	0.14	2	0.82
Lamma Island	Bti	0.16	2	0.8
Lamma Island	Bti	0.18	2	0.68
Lamma Island	Bti	0.2	2	0.86
Lamma Island	Bti	0.1	3	0.184783
Lamma Island	Bti	0.12	3	0.263158
Lamma Island	Bti	0.14	3	0.333333
Lamma Island	Bti	0.16	3	0.484536
Lamma Island	Bti	0.18	3	0.54
Lamma Island	Bti	0.2	3	0.52
Lamma Island	Bti	0.1	4	0.55
Lamma Island	Bti	0.12	4	0.82
Lamma Island	Bti	0.14	4	0.82
Lamma Island	Bti	0.16	4	0.8
Lamma Island	Bti	0.18	4	0.68
Lamma Island	Bti	0.2	4	0.86
Lamma Island	Bti	0.06	5	0.04
Lamma Island	Bti	0.08	5	0.03
Lamma Island	Bti	0.1	5	0.05
Lamma Island	Bti	0.12	5	0.09
Lamma Island	Bti	0.14	5	0.2
Lamma Island	Bti	0.16	5	0.31
Lamma Island	Spinosad	0.01	1	0.0102041
Lamma Island	Spinosad	0.03	1	0.0126582
Lamma Island	Spinosad	0.05	1	0.0232558
Lamma Island	Spinosad	0.07	1	0.252874
Lamma Island	Spinosad	0.09	1	0.884211
Lamma Island	Spinosad	0.11	1	0.89
Lamma Island	Spinosad	0.01	2	0.010101
Lamma Island	Spinosad	0.03	2	0
Lamma Island	Spinosad	0.05	2	0.125
Lamma Island	Spinosad	0.07	2	0.510417
Lamma Island	Spinosad	0.09	2	0.731707
Lamma Island	Spinosad	0.11	2	0.94186
Lamma Island	Spinosad	0.01	3	0.42
Lamma Island	Spinosad	0.03	3	0.83
Lamma Island	Spinosad	0.05	3	0.85
Lamma Island	Spinosad	0.07	3	0.84
Lamma Island	Spinosad	0.09	3	0.92
Lamma Island	Spinosad	0.11	3	0.959596
Lamma Island	Spinosad	0.01	4	0.040404
Lamma Island	Spinosad	0.03	4	0.0909091
Lamma Island	Spinosad	0.05	4	0.252525
Lamma Island	Spinosad	0.07	4	0.44
Lamma Island	Spinosad	0.09	4	0.45
Lamma Island	Spinosad	0.11	4	0.556701
Lion Rock	Temephos	0.01	1	0.232323
Lion Rock	Temephos	0.012	1	0.591837
Lion Rock	Temephos	0.014	1	0.56
Lion Rock	Temephos	0.016	1	0.73
Lion Rock	Temephos	0.018	1	0.683673
Lion Rock	Temephos	0.02	1	0.868687
Lion Rock	Temephos	0.01	2	0.67
Lion Rock	Temephos	0.012	2	0.73
Lion Rock	Temephos	0.014	2	0.787879
Lion Rock	Temephos	0.016	2	0.84
Lion Rock	Temephos	0.018	2	0.8
Lion Rock	Temephos	0.02	2	0.84
Lion Rock	Temephos	0.01	3	0.71
Lion Rock	Temephos	0.012	3	0.76
Lion Rock	Temephos	0.014	3	0.82
Lion Rock	Temephos	0.016	3	0.88
Lion Rock	Temephos	0.018	3	0.86
Lion Rock	Temephos	0.02	3	0.83
Lion Rock	Bti	0.1	1	0.03
Lion Rock	Bti	0.12	1	0.03
Lion Rock	Bti	0.14	1	0.05
Lion Rock	Bti	0.16	1	0.17
Lion Rock	Bti	0.18	1	0.22
Lion Rock	Bti	0.2	1	0.25
Lion Rock	Bti	0.18	2	0.68
Lion Rock	Bti	0.2	2	0.74
Lion Rock	Bti	0.22	2	0.73
Lion Rock	Bti	0.24	2	0.74
Lion Rock	Bti	0.26	2	0.92
Lion Rock	Bti	0.28	2	0.86
Lion Rock	Bti	0.14	3	0.30303
Lion Rock	Bti	0.16	3	0.66
Lion Rock	Bti	0.18	3	0.616162
Lion Rock	Bti	0.2	3	0.727273
Lion Rock	Bti	0.22	3	0.909091
Lion Rock	Bti	0.24	3	0.32
Lion Rock	Spinosad	0.01	1	0.01
Lion Rock	Spinosad	0.03	1	0.04
Lion Rock	Spinosad	0.05	1	0.04
Lion Rock	Spinosad	0.07	1	0.12
Lion Rock	Spinosad	0.09	1	0.1
Lion Rock	Spinosad	0.11	1	0.19
Lion Rock	Spinosad	0.01	2	0.02
Lion Rock	Spinosad	0.03	2	0.05
Lion Rock	Spinosad	0.05	2	0.03
Lion Rock	Spinosad	0.07	2	0.04
Lion Rock	Spinosad	0.09	2	0.0606061
Lion Rock	Spinosad	0.11	2	0.35
Lion Rock	Spinosad	0.09	3	0.11
Lion Rock	Spinosad	0.1	3	0.51
Lion Rock	Spinosad	0.11	3	0.7
Lion Rock	Spinosad	0.13	3	0.64
Lion Rock	Spinosad	0.15	3	0.87
Lion Rock	Spinosad	0.17	3	0.93
Lion Rock	Bti	0.14	4	0.24
Lion Rock	Bti	0.16	4	0.318681
Lion Rock	Bti	0.18	4	0.57
Lion Rock	Bti	0.2	4	0.6
Lion Rock	Bti	0.22	4	0.64
Lion Rock	Bti	0.24	4	0.64
Lion Rock	Spinosad	0.09	4	0.13
Lion Rock	Spinosad	0.1	4	0.03
Lion Rock	Spinosad	0.11	4	0.12
Lion Rock	Spinosad	0.13	4	0.05
Lion Rock	Spinosad	0.15	4	0.14
Lion Rock	Spinosad	0.17	4	0.19
North New Territories	Temephos	0.006	1	0.08
North New Territories	Temephos	0.009	1	0.232323
North New Territories	Temephos	0.01	1	0.383838
North New Territories	Temephos	0.012	1	0.56
North New Territories	Temephos	0.014	1	0.67
North New Territories	Temephos	0.016	1	0.757576
North New Territories	Temephos	0.006	2	0.0102041
North New Territories	Temephos	0.009	2	0.12
North New Territories	Temephos	0.01	2	0.29
North New Territories	Temephos	0.012	2	0.66
North New Territories	Temephos	0.014	2	0.82
North New Territories	Temephos	0.016	2	0.978723
North New Territories	Temephos	0.006	3	0.11
North New Territories	Temephos	0.009	3	0.36
North New Territories	Temephos	0.01	3	0.42
North New Territories	Temephos	0.012	3	0.71
North New Territories	Temephos	0.014	3	0.8
North New Territories	Temephos	0.016	3	0.82
West New Territories	Temephos	0.006	1	0.252525
West New Territories	Temephos	0.009	1	0.5
West New Territories	Temephos	0.01	1	0.67
West New Territories	Temephos	0.012	1	0.77
West New Territories	Temephos	0.014	1	0.87
West New Territories	Temephos	0.016	1	0.93
West New Territories	Temephos	0.006	2	0.25
West New Territories	Temephos	0.009	2	0.414141
West New Territories	Temephos	0.01	2	0.68
West New Territories	Temephos	0.012	2	0.74
West New Territories	Temephos	0.014	2	0.86
West New Territories	Temephos	0.016	2	0.88
West New Territories	Temephos	0.006	3	0.17
West New Territories	Temephos	0.009	3	0.45
West New Territories	Temephos	0.01	3	0.73
West New Territories	Temephos	0.012	3	0.86
West New Territories	Temephos	0.014	3	0.87
West New Territories	Temephos	0.016	3	0.92
West New Territories	Bti	0.06	2	0.831461
West New Territories	Bti	0.08	2	0.921348
West New Territories	Bti	0.1	2	0.94382
West New Territories	Bti	0.12	2	1
West New Territories	Bti	0.14	2	0.977528
West New Territories	Bti	0.16	2	1
West New Territories	Bti	0.01	3	0
West New Territories	Bti	0.02	3	0.05
West New Territories	Bti	0.04	3	0.259615
West New Territories	Bti	0.06	3	0.56
West New Territories	Bti	0.08	3	0.76
West New Territories	Bti	0.1	3	0.88
North New Territories	Bti	0.06	1	0.58
North New Territories	Bti	0.08	1	0.87
North New Territories	Bti	0.1	1	0.9
North New Territories	Bti	0.12	1	0.98
North New Territories	Bti	0.14	1	0.99
North New Territories	Bti	0.16	1	0.97
North New Territories	Bti	0.01	2	0.01
North New Territories	Bti	0.02	2	0.08
North New Territories	Bti	0.04	2	0.39
North New Territories	Bti	0.06	2	0.58
North New Territories	Bti	0.08	2	0.7
North New Territories	Bti	0.1	2	0.64
North New Territories	Bti	0.01	3	0.01
North New Territories	Bti	0.02	3	0.02
North New Territories	Bti	0.04	3	0.03
North New Territories	Bti	0.06	3	0.31
North New Territories	Bti	0.08	3	0.45
North New Territories	Bti	0.1	3	0.53
North New Territories	Bti	0.01	4	0.010101
North New Territories	Bti	0.02	4	0.136842
North New Territories	Bti	0.04	4	0.44
North New Territories	Bti	0.06	4	0.48
North New Territories	Bti	0.08	4	0.737374
North New Territories	Bti	0.1	4	0.89899
West New Territories	Bti	0.01	4	0.0549451
West New Territories	Bti	0.02	4	0.419355
West New Territories	Bti	0.04	4	0.639175
West New Territories	Bti	0.06	4	0.692308
West New Territories	Bti	0.08	4	0.957447
West New Territories	Bti	0.1	4	1
North New Territories	Spinosad	0.05	1	0.07
North New Territories	Spinosad	0.07	1	0.07
North New Territories	Spinosad	0.09	1	0.17
North New Territories	Spinosad	0.11	1	0.31
North New Territories	Spinosad	0.13	1	0.54
North New Territories	Spinosad	0.15	1	0.61
North New Territories	Spinosad	0.07	2	0.04
North New Territories	Spinosad	0.09	2	0.09
North New Territories	Spinosad	0.11	2	0.42
North New Territories	Spinosad	0.13	2	0.51
North New Territories	Spinosad	0.15	2	0.72
North New Territories	Spinosad	0.17	2	0.94
North New Territories	Spinosad	0.07	3	0.65
North New Territories	Spinosad	0.09	3	0.63
North New Territories	Spinosad	0.11	3	0.9
North New Territories	Spinosad	0.13	3	0.95
North New Territories	Spinosad	0.15	3	0.98
North New Territories	Spinosad	0.17	3	0.98
North New Territories	Spinosad	0.05	4	0.32
North New Territories	Spinosad	0.07	4	0.5
North New Territories	Spinosad	0.09	4	0.45
North New Territories	Spinosad	0.11	4	0.64
North New Territories	Spinosad	0.13	4	0.75
North New Territories	Spinosad	0.15	4	0.83
West New Territories	Spinosad	0.05	1	0.08
West New Territories	Spinosad	0.07	1	0.11
West New Territories	Spinosad	0.09	1	0.08
West New Territories	Spinosad	0.11	1	0.09
West New Territories	Spinosad	0.13	1	0.24
West New Territories	Spinosad	0.15	1	0.09
West New Territories	Spinosad	0.09	2	0.05
West New Territories	Spinosad	0.11	2	0.13
West New Territories	Spinosad	0.13	2	0.04
West New Territories	Spinosad	0.15	2	0.53
West New Territories	Spinosad	0.17	2	0.48
West New Territories	Spinosad	0.19	2	0.56
West New Territories	Spinosad	0.11	3	0.69
West New Territories	Spinosad	0.13	3	0.73
West New Territories	Spinosad	0.15	3	0.86
West New Territories	Spinosad	0.17	3	0.88
West New Territories	Spinosad	0.19	3	0.94
West New Territories	Spinosad	0.21	3	0.93
West New Territories	Spinosad	0.09	4	0.39
West New Territories	Spinosad	0.11	4	0.266667
West New Territories	Spinosad	0.13	4	0.19
West New Territories	Spinosad	0.15	4	0.46
West New Territories	Spinosad	0.17	4	0.47
West New Territories	Spinosad	0.19	4	0.53
West New Territories	Spinosad	0.12	5	0.88
West New Territories	Spinosad	0.14	5	0.83
West New Territories	Spinosad	0.16	5	0.79
West New Territories	Spinosad	0.18	5	0.88
West New Territories	Spinosad	0.2	5	0.51
West New Territories	Spinosad	0.22	5	0.5
ATMNJ95	Pyriproxyfen	1e-06	1	0.258065
ATMNJ95	Pyriproxyfen	5e-06	1	0.287234
ATMNJ95	Pyriproxyfen	7e-06	1	0.159574
ATMNJ95	Pyriproxyfen	1e-05	1	0.185185
ATMNJ95	Pyriproxyfen	1.5e-05	1	0.222222
ATMNJ95	Pyriproxyfen	2e-05	1	0.426966
ATMNJ95	Pyriproxyfen	1e-06	2	0.0272953
ATMNJ95	Pyriproxyfen	5e-06	2	0.131868
ATMNJ95	Pyriproxyfen	7e-06	2	-0.0241327
ATMNJ95	Pyriproxyfen	1e-05	2	-0.0529915
ATMNJ95	Pyriproxyfen	1.5e-05	2	-0.054251
ATMNJ95	Pyriproxyfen	2e-05	2	0.322581
ATMNJ95	Pyriproxyfen	5e-06	3	0.21978
ATMNJ95	Pyriproxyfen	1e-05	3	0.131868
ATMNJ95	Pyriproxyfen	1.5e-05	3	-0.021978
ATMNJ95	Pyriproxyfen	2e-05	3	0.0879121
ATMNJ95	Pyriproxyfen	2.5e-05	3	0.197802
ATMNJ95	Pyriproxyfen	3e-05	3	0.395604
ATMNJ95	Pyriproxyfen	5e-06	4	0.1
ATMNJ95	Pyriproxyfen	1e-05	4	0.18
ATMNJ95	Pyriproxyfen	1.5e-05	4	0.41
ATMNJ95	Pyriproxyfen	2e-05	4	0.32
ATMNJ95	Pyriproxyfen	2.5e-05	4	0.6
ATMNJ95	Pyriproxyfen	3e-05	4	0.66
Hong Kong Island	Pyriproxyfen	1e-06	1	0.13
Hong Kong Island	Pyriproxyfen	5e-06	1	0.156863
Hong Kong Island	Pyriproxyfen	7e-06	1	0.16
Hong Kong Island	Pyriproxyfen	1e-05	1	0.295918
Hong Kong Island	Pyriproxyfen	1.5e-05	1	0.212121
Hong Kong Island	Pyriproxyfen	2e-05	1	0.757576
Hong Kong Island	Pyriproxyfen	5e-06	2	0.0537895
Hong Kong Island	Pyriproxyfen	1e-05	2	0.0526316
Hong Kong Island	Pyriproxyfen	1.5e-05	2	0.0227539
Hong Kong Island	Pyriproxyfen	2e-05	2	0.0750526
Hong Kong Island	Pyriproxyfen	2.5e-05	2	0.277053
Hong Kong Island	Pyriproxyfen	3e-05	2	0.192
Hong Kong Island	Pyriproxyfen	5e-06	3	0.045122
Hong Kong Island	Pyriproxyfen	1e-05	3	0.1
Hong Kong Island	Pyriproxyfen	1.5e-05	3	0.0341463
Hong Kong Island	Pyriproxyfen	2e-05	3	0.00121951
Hong Kong Island	Pyriproxyfen	2.5e-05	3	0.0328423
Hong Kong Island	Pyriproxyfen	3e-05	3	0.0231707
Hong Kong Island	Pyriproxyfen	1e-05	4	0.258824
Hong Kong Island	Pyriproxyfen	2e-05	4	0.153846
Hong Kong Island	Pyriproxyfen	3e-05	4	0.301075
Hong Kong Island	Pyriproxyfen	4e-05	4	0.345238
Hong Kong Island	Pyriproxyfen	5e-05	4	0.333333
Hong Kong Island	Pyriproxyfen	6e-05	4	0.426829
Lamma Island	Pyriproxyfen	5e-06	1	0.14
Lamma Island	Pyriproxyfen	1e-05	1	0.14
Lamma Island	Pyriproxyfen	1.5e-05	1	0.24
Lamma Island	Pyriproxyfen	2e-05	1	0.25
Lamma Island	Pyriproxyfen	2.5e-05	1	0.18
Lamma Island	Pyriproxyfen	3e-05	1	0.1
Lamma Island	Pyriproxyfen	1e-05	2	0.427083
Lamma Island	Pyriproxyfen	2e-05	2	0.306122
Lamma Island	Pyriproxyfen	3e-05	2	0.2
Lamma Island	Pyriproxyfen	4e-05	2	0.232323
Lamma Island	Pyriproxyfen	5e-05	2	0.29
Lamma Island	Pyriproxyfen	6e-05	2	0.406593
Lion Rock	Pyriproxyfen	5e-06	1	0.238999
Lion Rock	Pyriproxyfen	1e-05	1	0.059993
Lion Rock	Pyriproxyfen	1.5e-05	1	0.21484
Lion Rock	Pyriproxyfen	2e-05	1	0.101924
Lion Rock	Pyriproxyfen	2.5e-05	1	0.0871833
Lion Rock	Pyriproxyfen	3e-05	1	0.142642
Lamma Island	Pyriproxyfen	1e-05	4	-0.0233191
Lamma Island	Pyriproxyfen	2e-05	4	0.206217
Lamma Island	Pyriproxyfen	3e-05	4	0.220947
Lamma Island	Pyriproxyfen	4e-05	4	0.21788
Lamma Island	Pyriproxyfen	5e-05	4	0.397727
Lamma Island	Pyriproxyfen	6e-05	4	0.413291
Lion Rock	Pyriproxyfen	1e-05	2	0.119657
Lion Rock	Pyriproxyfen	2e-05	2	0.101124
Lion Rock	Pyriproxyfen	3e-05	2	0.142824
Lion Rock	Pyriproxyfen	4e-05	2	0.266223
Lion Rock	Pyriproxyfen	5e-05	2	0.151571
Lion Rock	Pyriproxyfen	6e-05	2	0.140105
Lion Rock	Pyriproxyfen	1e-05	3	0.147304
Lion Rock	Pyriproxyfen	2e-05	3	0.0470588
Lion Rock	Pyriproxyfen	3e-05	3	0.0632353
Lion Rock	Pyriproxyfen	4e-05	3	0.0134627
Lion Rock	Pyriproxyfen	5e-05	3	0.103268
Lion Rock	Pyriproxyfen	6e-05	3	0.211765
Lion Rock	Pyriproxyfen	3e-05	4	-0.0312211
Lion Rock	Pyriproxyfen	4e-05	4	0.0327336
Lion Rock	Pyriproxyfen	5e-05	4	0.0176329
Lion Rock	Pyriproxyfen	6e-05	4	0.226316
Lion Rock	Pyriproxyfen	7e-05	4	0.408213
Lion Rock	Pyriproxyfen	8e-05	4	0.293593
Lion Rock	Pyriproxyfen	3e-05	5	0.387755
Lion Rock	Pyriproxyfen	4e-05	5	0.402062
Lion Rock	Pyriproxyfen	5e-05	5	0.442105
Lion Rock	Pyriproxyfen	6e-05	5	0.385417
Lion Rock	Pyriproxyfen	7e-05	5	0.68
Lion Rock	Pyriproxyfen	8e-05	5	0.736842
Lamma Island	Pyriproxyfen	3e-05	5	0.494949
Lamma Island	Pyriproxyfen	4e-05	5	0.541667
Lamma Island	Pyriproxyfen	5e-05	5	0.73
Lamma Island	Pyriproxyfen	6e-05	5	0.755102
Lamma Island	Pyriproxyfen	7e-05	5	0.78
Lamma Island	Pyriproxyfen	8e-05	5	0.908163
Lion Rock	Pyriproxyfen	3e-05	6	0.57
Lion Rock	Pyriproxyfen	4e-05	6	0.505155
Lion Rock	Pyriproxyfen	5e-05	6	0.68
Lion Rock	Pyriproxyfen	6e-05	6	0.72
Lion Rock	Pyriproxyfen	7e-05	6	0.78
Lion Rock	Pyriproxyfen	8e-05	6	0.75
North New Territories	Pyriproxyfen	1e-05	1	0.0246914
North New Territories	Pyriproxyfen	2e-05	1	0.0123457
North New Territories	Pyriproxyfen	3e-05	1	0.148148
North New Territories	Pyriproxyfen	4e-05	1	0.0987654
North New Territories	Pyriproxyfen	5e-05	1	0.419753
North New Territories	Pyriproxyfen	6e-05	1	0.555556
North New Territories	Pyriproxyfen	1e-05	2	0.36
North New Territories	Pyriproxyfen	2e-05	2	0.39
North New Territories	Pyriproxyfen	3e-05	2	0.39
North New Territories	Pyriproxyfen	4e-05	2	0.52
North New Territories	Pyriproxyfen	5e-05	2	0.56
North New Territories	Pyriproxyfen	6e-05	2	0.59
West New Territories	Pyriproxyfen	3e-05	2	0.18989
West New Territories	Pyriproxyfen	4e-05	2	0.221868
West New Territories	Pyriproxyfen	5e-05	2	0.296484
West New Territories	Pyriproxyfen	6e-05	2	0.424396
West New Territories	Pyriproxyfen	7e-05	2	0.50967
West New Territories	Pyriproxyfen	8e-05	2	0.488352
West New Territories	Pyriproxyfen	3e-05	3	0.29
West New Territories	Pyriproxyfen	4e-05	3	0.357895
West New Territories	Pyriproxyfen	5e-05	3	0.386667
West New Territories	Pyriproxyfen	6e-05	3	0.41
West New Territories	Pyriproxyfen	7e-05	3	0.38
West New Territories	Pyriproxyfen	8e-05	3	0.52
North New Territories	Pyriproxyfen	3e-05	3	0.505155
North New Territories	Pyriproxyfen	4e-05	3	0.736842
North New Territories	Pyriproxyfen	5e-05	3	0.571429
North New Territories	Pyriproxyfen	6e-05	3	0.791667
North New Territories	Pyriproxyfen	7e-05	3	0.694737
North New Territories	Pyriproxyfen	8e-05	3	0.894737
West New Territories	Pyriproxyfen	1e-05	1	0.0543478
West New Territories	Pyriproxyfen	2e-05	1	0.163043
West New Territories	Pyriproxyfen	3e-05	1	0.282609
West New Territories	Pyriproxyfen	4e-05	1	0.293478
West New Territories	Pyriproxyfen	5e-05	1	0.434783
West New Territories	Pyriproxyfen	6e-05	1	0.424552
West New Territories	Pyriproxyfen	6e-05	4	0.669444
West New Territories	Pyriproxyfen	7e-05	4	0.673077
West New Territories	Pyriproxyfen	8e-05	4	0.583673
West New Territories	Pyriproxyfen	9e-05	4	0.693056
West New Territories	Pyriproxyfen	0.0001	4	0.763889
West New Territories	Pyriproxyfen	0.00011	4	0.710078
