# Supplementary material for: Insecticide resistance levels, spatial distribution, and kdr mutations in the dengue vector Aedes albopictus of Hong Kong
Source: PLoS Negl Trop Dis. 2025 Dec 22;19(12):e0013792. doi: 10.1371/journal.pntd.0013792 (PMC12721537; doi:10.1371/journal.pntd.0013792)
Supplement: S4 Table — (XLSX) [file pntd.0013792.s004.xlsx]

## Sheet: S3 Table
Population	Insecticide	TestID	Mortality
Hong Kong Island	Deltamethrin 0.03%	1	31.91
Hong Kong Island	Deltamethrin 0.03%	2	39.8
Hong Kong Island	Deltamethrin 0.03%	3	33
Hong Kong Island	PBO+Deltamethrin 0.03%	1	98.98
Hong Kong Island	PBO+Deltamethrin 0.03%	2	100
Hong Kong Island	PBO+Deltamethrin 0.03%	3	98.99
Hong Kong Island	Permethrin 0.75%	1	67.33
Hong Kong Island	Permethrin 0.75%	2	70.83
Hong Kong Island	Permethrin 0.75%	3	74
Hong Kong Island	PBO+Permethrin 0.75%	1	97.96
Hong Kong Island	PBO+Permethrin 0.75%	2	96.97
Hong Kong Island	PBO+Permethrin 0.75%	3	98.85
Hong Kong Island	DDT 4%	1	40.4
Hong Kong Island	DDT 4%	2	50
Hong Kong Island	DDT 4%	3	48
Hong Kong Island	Malathion 5%	1	99
Hong Kong Island	Malathion 5%	2	100
Hong Kong Island	Malathion 5%	3	100
Lamma Island	Deltamethrin 0.03%	1	67.33
Lamma Island	Deltamethrin 0.03%	2	82.83
Lamma Island	Deltamethrin 0.03%	3	44.21
Lamma Island	PBO+Deltamethrin 0.03%	1	96.97
Lamma Island	PBO+Deltamethrin 0.03%	2	100
Lamma Island	PBO+Deltamethrin 0.03%	3	100
Lamma Island	Permethrin 0.75%	1	80.81
Lamma Island	Permethrin 0.75%	2	84.21
Lamma Island	Permethrin 0.75%	3	93.88
Lamma Island	PBO+Permethrin 0.75%	1	100
Lamma Island	PBO+Permethrin 0.75%	2	100
Lamma Island	PBO+Permethrin 0.75%	3	100
Lamma Island	DDT 4%	1	84
Lamma Island	DDT 4%	2	27.17
Lamma Island	DDT 4%	3	65.35
Lamma Island	Malathion 5%	1	100
Lamma Island	Malathion 5%	2	100
Lamma Island	Malathion 5%	3	98.99
Lion Rock	Deltamethrin 0.03%	1	22.22
Lion Rock	Deltamethrin 0.03%	2	32.99
Lion Rock	Deltamethrin 0.03%	3	33.33
Lion Rock	PBO+Deltamethrin 0.03%	1	87.65
Lion Rock	PBO+Deltamethrin 0.03%	2	100
Lion Rock	PBO+Deltamethrin 0.03%	3	100
Lion Rock	Permethrin 0.75%	1	87.88
Lion Rock	Permethrin 0.75%	2	87.25
Lion Rock	Permethrin 0.75%	3	96.2
Lion Rock	PBO+Permethrin 0.75%	1	100
Lion Rock	PBO+Permethrin 0.75%	2	100
Lion Rock	PBO+Permethrin 0.75%	3	100
Lion Rock	DDT 4%	1	46.6
Lion Rock	DDT 4%	2	49
Lion Rock	DDT 4%	3	62.89
Lion Rock	Malathion 5%	1	92
Lion Rock	Malathion 5%	2	86
Lion Rock	Malathion 5%	3	97
North New Territories	Deltamethrin 0.03%	1	24.24
North New Territories	Deltamethrin 0.03%	2	32.58
North New Territories	Deltamethrin 0.03%	3	36.96
North New Territories	PBO+Deltamethrin 0.03%	1	79.4253
North New Territories	PBO+Deltamethrin 0.03%	2	85.1721
North New Territories	PBO+Deltamethrin 0.03%	3	100
North New Territories	Permethrin 0.75%	1	72.55
North New Territories	Permethrin 0.75%	2	71.43
North New Territories	Permethrin 0.75%	3	78.79
North New Territories	PBO+Permethrin 0.75%	1	95.05
North New Territories	PBO+Permethrin 0.75%	2	98.99
North New Territories	PBO+Permethrin 0.75%	3	98.94
North New Territories	DDT 4%	1	84.85
North New Territories	DDT 4%	2	86.02
North New Territories	DDT 4%	3	88.54
North New Territories	Malathion 5%	1	94
North New Territories	Malathion 5%	2	95
North New Territories	Malathion 5%	3	93.62
West New Territories	Deltamethrin 0.03%	1	34.74
West New Territories	Deltamethrin 0.03%	2	35.35
West New Territories	Deltamethrin 0.03%	3	22.22
West New Territories	PBO+Deltamethrin 0.03%	1	90.82
West New Territories	PBO+Deltamethrin 0.03%	2	87.13
West New Territories	PBO+Deltamethrin 0.03%	3	79.38
West New Territories	Permethrin 0.75%	1	71.72
West New Territories	Permethrin 0.75%	2	79.61
West New Territories	Permethrin 0.75%	3	88.46
West New Territories	PBO+Permethrin 0.75%	1	99
West New Territories	PBO+Permethrin 0.75%	2	95.05
West New Territories	PBO+Permethrin 0.75%	3	100
West New Territories	DDT 4%	1	97.06
West New Territories	DDT 4%	2	98
West New Territories	DDT 4%	3	97.96
West New Territories	Malathion 5%	1	100
West New Territories	Malathion 5%	2	98.99
West New Territories	Malathion 5%	3	93.55
